# Supplementary material for: The Kinematics of Proal Chewing in Rats
Source: Integr Org Biol. 2024 Jul 26;6(1):obae023. doi: 10.1093/iob/obae023 (PMC11290364; doi:10.1093/iob/obae023)
Supplement: obae023_Supplemental_File [file obae023_supplemental_file.zip]

Archive with 1 entries (1 files):
- FigureS1_042.eps
